# Supplementary material for: Integrating network pharmacology, molecular docking and experimental verification to explore the therapeutic effect and potential mechanism of nomilin against triple-negative breast cancer
Source: Mol Med. 2024 Sep 28;30:166. doi: 10.1186/s10020-024-00928-2 (PMC11439318; doi:10.1186/s10020-024-00928-2)
Supplement: Supplementary file 5 — Supplementary Material 5 [file 10020_2024_928_MOESM5_ESM.xlsx]

## Sheet: Sheet1
primary antibody	Reagent source
anti-PCNA	Proteintech, Wuhan, China
anti-cleaved Caspase3	CST, Cell Signaling Technology, Danvers, MA, USA
anti-Bcl2	Proteintech, Wuhan, China
anti-Bax	Proteintech, Wuhan, China
anti-E-cadherin	Proteintech, Wuhan, China
anti-Vimentin	CST, Cell Signaling Technology, Danvers, MA, USA
anti-PI3K	CST, Cell Signaling Technology, Danvers, MA, USA
anti-p-PI3K	CST, Cell Signaling Technology, Danvers, MA, USA
anti-CyclinD1	Proteintech, Wuhan, China
anti-AKT	CST, Cell Signaling Technology, Danvers, MA, USA
anti-p-AKT	CST, Cell Signaling Technology, Danvers, MA, USA
anti-GAPDH	Proteintech, Wuhan, China
